# Supplementary material for: Evaluation of Somatic Mutations in Solid Metastatic Pan-Cancer Patients
Source: Cancers (Basel). 2021 Jun 3;13(11):2776. doi: 10.3390/cancers13112776 (PMC8199748; doi:10.3390/cancers13112776)
Supplement: Supplementary file 1 [file cancers-13-02776-s001.zip]

Archive with 1 entries (1 files):
- cancers-1205106-supplementary.pdf
